# Supplementary material for: Artificial intelligence in obstetrics and gynecology: Evaluating ChatGPT and Google Gemini in answering patient questions
Source: Int J Gynaecol Obstet. 2025 Oct 28;173(1):328–35. doi: 10.1002/ijgo.70622 (PMC12988381; doi:10.1002/ijgo.70622)
Supplement: Supplementary file 2 — Data S2. Supplemental Table. [file IJGO-173-328-s002.xlsx]

## Sheet: Likert Scale
	Likert Scale Guidelines: https://www.ncbi.nlm.nih.gov/pmc/articles/PMC10002821/
	Accuracy
	1	completely incorrect
	2	more incorrect than correct
	3	approximartely equal correct and incorrect
	4	more correct than incorrect
	5	nearly all correct
	6	correct
	Completeness
	1	incomplete, addresses some aspects of the question, but significant parts are missing or incomplete
	2	adequate, addresses all aspects of the question and provides the minimum amount of information required to be considered complete
	3	comprehensive, addresses all aspects of the question and provides additional information or context beyond what was expected
	GYN Topics:
	PCOS
	PID
	Pap smears
	Mammograms
	Types of birth control
	OB Topics
	Prenatal labs
	Extended carrier screen
	Treatments for nausea and vomiting in pregnancy
	Gestational diabetes
	Trial of labor after cesarean section

## Sheet: GYN Questions and Answers
Topic	Questions	ChatGPT answers	Google Gemini answers
PCOS	What is PCOS?	Polycystic ovary syndrome (PCOS) is a common hormonal disorder that affects people with ovaries, often during their reproductive years. It is characterized by a combination of symptoms related to hormonal imbalances, including: 1. **Irregular periods**: People with PCOS may have infrequent or prolonged menstrual cycles. 2. **Excess androgen**: Higher-than-normal levels of male hormones (androgens…	"Polycystic ovary syndrome (PCOS) is a common hormonal disorder affecting women of reproductive age. Here's a breakdown of key aspects: * **Hormonal Imbalance:** * PCOS involves an imbalance of reproductive hormones, often leading to higher levels of androgens (male hormones). * **Ovarian Changes:** * The name ""polycystic"" refers to the presence of numerous small, fluid-filled sacs (follicles) …
	What causes PCOS?	The exact cause of PCOS isn't fully understood, but several factors are believed to contribute to its development. These include: 1. **Hormonal Imbalance**: One of the key factors in PCOS is an imbalance in hormones. People with PCOS often have higher levels of androgens (male hormones like testosterone) than normal, which can lead to symptoms like excessive hair growth, acne, and scalp thinning.…	"It's important to understand that while researchers have identified several contributing factors, the exact cause of PCOS remains unknown. However, these factors are believed to play significant roles: * **Insulin Resistance:** * Many women with PCOS have insulin resistance, meaning their bodies don't respond effectively to insulin. * This can lead to high insulin levels, which can stimulate the…
	Who can get PCOS?	PCOS can affect anyone with ovaries, typically during their reproductive years, but it most commonly develops in individuals between the ages of 15 and 44. While it is most often diagnosed in those in their late teens to early 30s, some people may experience symptoms earlier or later in life. Factors that increase the likelihood of developing PCOS include: 1. **Family History**: If a mother or si…	"PCOS primarily affects women of reproductive age. Here's a more detailed look at who can be affected: * **Women of Reproductive Age:** * PCOS typically manifests during the reproductive years, which span from adolescence to menopause. * It's most commonly diagnosed in women in their 20s and 30s. * **Adolescents:** * PCOS can begin as early as puberty. Young girls experiencing irregular periods, …
	Can PCOS affect your chances of getting pregnant?	Yes, PCOS can affect fertility and reduce the chances of getting pregnant, but it doesn't mean that people with PCOS cannot conceive. The main way that PCOS impacts fertility is through its effects on ovulation. Here's how: 1. **Irregular Ovulation**: Many people with PCOS experience irregular or absent ovulation (the release of an egg from the ovary), which can make it harder to get pregnant. If…	"Yes, PCOS can indeed affect your chances of getting pregnant. Here's how: * **Ovulation Irregularities:** * A key characteristic of PCOS is irregular or absent ovulation. This means that eggs may not be released regularly, or at all, making it difficult to conceive. * Because of the hormonal inbalances, the regular process of eggs maturing and releasing can be disrupted. * **Hormonal Imbalances:…
	Is there a cure for PCOS?	Currently, there is no cure for PCOS, but the condition can be managed effectively with lifestyle changes, medications, and sometimes fertility treatments. The goal of treatment is to manage symptoms and reduce the risk of associated health conditions like diabetes or cardiovascular disease. Here are some common approaches to managing PCOS: 1. **Lifestyle Changes**: - **Diet**: A balanced, health…	"Unfortunately, there is currently no cure for PCOS. However, it's important to understand that PCOS is a manageable condition. Here's what that means: * **Management, not cure:** * The focus of PCOS treatment is on managing the symptoms and reducing the risk of associated health problems. * This involves addressing the specific concerns of each individual, as symptoms can vary widely. * **Treatm…
PID	What are the symptoms of PID?	Pelvic Inflammatory Disease (PID) is an infection of the female reproductive organs, often caused by sexually transmitted infections (STIs) like chlamydia or gonorrhea. The symptoms of PID can vary in severity, and some women may not experience noticeable symptoms. Common signs and symptoms include: 1. **Lower abdominal pain** – often in the pelvic area. 2. **Abnormal vaginal discharge** – may ha…	"Pelvic inflammatory disease (PID) can present with a range of symptoms, and sometimes, it may even be asymptomatic. Here's a breakdown of common symptoms: **Common Symptoms:** * **Lower abdominal pain or tenderness:** This is a hallmark symptom, and the pain can vary from mild to severe. * **Abnormal vaginal discharge:** Changes in the color, odor, or amount of vaginal discharge can be a sign of…
	What causes PID?	Pelvic Inflammatory Disease (PID) is usually caused by an infection that spreads from the vagina and cervix into the upper reproductive organs, such as the uterus, fallopian tubes, and ovaries. The most common causes of PID are sexually transmitted infections (STIs), although other factors can contribute. The primary causes include: 1. **Chlamydia trachomatis** – A common bacterial STI that often…	"Pelvic inflammatory disease (PID) is primarily caused by bacterial infections that spread from the vagina or cervix to the upper reproductive organs, such as the uterus, fallopian tubes, and ovaries. Here's a breakdown of the main causes: * **Sexually Transmitted Infections (STIs):** * The most common causes of PID are STIs, particularly: * Chlamydia trachomatis * Neisseria gonorrhoeae * Mycopla…
	Who is at risk for PID?	Several factors can increase the risk of developing Pelvic Inflammatory Disease (PID). People who engage in certain behaviors or have certain conditions are more likely to develop PID. Those at higher risk include: ### 1. **Sexually Active Women** - **Multiple sexual partners**: The more sexual partners a person has, the higher the risk of exposure to STIs that can lead to PID. - **Unprotected se…	"Several factors can increase a woman's risk of developing pelvic inflammatory disease (PID). Here's a breakdown of the key risk factors: **Factors that increase PID risk:** * **Sexually Transmitted Infections (STIs):** * Having a current or past STI, particularly chlamydia or gonorrhea, is the most significant risk factor. * Having multiple sexual partners or a partner who has multiple partners.…
	How is PID diagnosed?	Diagnosing Pelvic Inflammatory Disease (PID) typically involves a combination of medical history, physical examination, laboratory tests, and sometimes imaging. The process may include: ### 1. **Medical History** - The doctor will ask about symptoms, sexual history, recent STIs, and any past history of PID. They will also inquire about menstrual cycle irregularities, pain during intercourse, abno…	"Diagnosing pelvic inflammatory disease (PID) can be challenging because its symptoms can vary and sometimes be subtle. Here's an overview of how healthcare professionals typically diagnose PID: **1. Medical History and Physical Examination:** * **Medical History:** * Your doctor will ask about your symptoms, sexual history, and any previous STIs. * **Pelvic Examination:** * This involves checkin…
	What are the long-term effects of PID?	Pelvic Inflammatory Disease (PID) can lead to several long-term complications, especially if it's not diagnosed or treated promptly. The severity of the long-term effects can vary depending on factors like the extent of the infection, how quickly it was treated, and whether any complications occurred. Some of the most common long-term effects of PID include: ### 1. **Infertility** - PID is one of…	"Pelvic inflammatory disease (PID), if left untreated, can lead to several serious long-term complications. These complications arise primarily from the scarring and damage that PID can cause to the reproductive organs. Here's a breakdown of the potential long-term effects: * **Infertility:** * PID is a major cause of tubal factor infertility. Scarring of the fallopian tubes can block or damage t…
Pap Smear	What is a Pap smear and why is it important?	A **Pap smear**, also known as a **Pap test**, is a screening procedure used to detect **abnormal cells** in the cervix, which could potentially lead to **cervical cancer**. During the test, a healthcare provider collects cells from the cervix (the lower part of the uterus) to examine them under a microscope for any abnormalities. ### How it’s done: - The woman lies on an exam table with her feet…	"A Pap smear, also known as a Pap test, is a screening procedure used to detect potentially precancerous and cancerous processes in the cervix, the opening of the uterus. Here's a breakdown of what it is and why it's important: **What is a Pap smear?** * **Cell Collection:** * During a Pap smear, a healthcare provider gently collects cells from the surface of the cervix. * This is typically done …
	How often should I get a Pap smear?	The frequency of Pap smears depends on your age, medical history, and whether you also undergo **HPV testing**. Here are the general guidelines: ### **1. Women Aged 21-29** - **Pap smear every 3 years**. - HPV testing is generally **not recommended** unless the Pap smear result is abnormal. ### **2. Women Aged 30-65** - You have two options: - **Pap smear every 3 years**. - **Pap smear combined w…	"It's important to understand that cervical cancer screening guidelines have shifted, and the frequency of Pap smears (and HPV tests) depends on your age and risk factors. Here's a general overview based on current recommendations: **General Guidelines:** * **Ages 21-29:** * Typically, a Pap test every 3 years is recommended. * **Ages 30-65:** * Several options are available: * HPV test every 5 y…
	What happens during a Pap smear?	A **Pap smear** (also called a Pap test) is a simple and routine procedure that involves collecting cells from the cervix to check for any abnormal or precancerous changes. Here’s what happens during the test: ### **1. Preparation:** - **Before the test**, you may be asked to avoid douching, using tampons, or having sexual intercourse for 24 to 48 hours prior to the test. This helps ensure the sa…	"A Pap smear, while sometimes causing a bit of anxiety, is a relatively quick and straightforward procedure. Here's a breakdown of what typically happens during a Pap smear: **The Procedure:** * **Preparation:** * You'll be asked to undress from the waist down and given a gown or sheet to cover yourself. * You'll then lie on an examination table with your feet placed in stirrups. * **Speculum Ins…
	What do the results of a Pap smear mean?	The results of a **Pap smear** are typically categorized into different groups based on the appearance of the cervical cells. These results help your healthcare provider assess whether any abnormal cell changes are present. Here's an overview of what the results mean: ### **1. Normal Pap Smear** - **Result**: "Negative for intraepithelial lesion or malignancy" (or similar wording). - **Meaning**:…	"Understanding Pap smear results is crucial for your health. Here's a breakdown of what those results can mean: **General Categories:** * **Normal (Negative):** * This means no abnormal cells were found on your cervix. * This is a good result, but it doesn't mean you should stop getting screened. Regular screenings are still essential. * **Abnormal (Positive):** * This means that abnormal cells w…
	should I get a Pap smear if I’m not sexually active	Yes, **you should still get a Pap smear** even if you are not sexually active. The **American College of Obstetricians and Gynecologists (ACOG)** and other health organizations recommend starting Pap smears at age **21**, regardless of sexual activity. Here’s why: ### **1. Cervical Cancer Prevention** - A **Pap smear** is primarily a screening test for **cervical cancer**, and the goal is to catc…	"It's a very important question, and here's a breakdown of why Pap smears are recommended, even if you're not sexually active: * **Age-Based Recommendations:** * Current guidelines emphasize age as a primary factor in cervical cancer screening. Recommendations state that cervical cancer screening should begin at age 21, regardless of sexual activity. * This is because, while HPV (the primary caus…
Mammograms	What is a mammogram?	A **mammogram** is an X-ray imaging test used to examine the breast tissue for signs of abnormalities, such as breast cancer. It's commonly used as a screening tool for women, especially those who have no symptoms of breast problems, but can also be used for diagnostic purposes in women who notice symptoms like a lump or changes in the breast. There are two types of mammograms: 1. **Screening Mam…	"A mammogram is essentially an X-ray of the breast, and it's a crucial tool for detecting breast cancer. Here's a breakdown: * **Purpose:** * Mammograms are primarily used to screen for breast cancer, meaning they aim to find cancer in women who may not have any noticeable symptoms. * They can also be used for diagnostic purposes, to investigate breast changes like lumps, pain, or nipple discharg…
	At what age should I start getting mammograms?	The recommended age for starting mammograms can vary depending on your personal health history, family history, and the guidelines from different health organizations. Here are the general recommendations from key organizations: ### 1. **American Cancer Society (ACS)** - **Start at age 40**: Women should have the option to start annual mammograms at age 40. - **Continue until age 54**: Annual scr…	"Navigating mammogram guidelines can be a bit complex, as recommendations vary slightly between different organizations. Here's a breakdown of the key points to help you understand when you should consider starting mammograms: * **U.S. Preventive Services Task Force (USPSTF):** * The USPSTF recommends that all women get screened for breast cancer every other year, starting at age 40 and continuin…
	How often should I have a mammogram?	The frequency of mammograms depends on your age, risk factors, and the guidelines from health organizations. Here’s a breakdown based on general recommendations: ### **1. Women Aged 40–44** - **Option to start**: You can choose to start annual mammograms at age 40, but this is not mandatory. - **Recommendation**: This is a decision you can make in consultation with your healthcare provider based …	"It's important to understand that mammogram frequency recommendations can differ slightly depending on the source. Here's a summary of the general guidelines: **Key Recommendations:** * **U.S. Preventive Services Task Force (USPSTF):** * Recommends biennial (every 2 years) screening mammograms for women aged 40 to 74. * **American Cancer Society (ACS):** * Women 40 to 44 have the option to start…
	Are mammograms safe?	Yes, **mammograms are generally considered safe**. However, like any medical procedure, they do carry some risks. Here's a breakdown of both the safety and potential concerns: ### **Safety of Mammograms** 1. **Low Radiation Exposure**: - Mammograms use low-dose X-rays to create images of the breast tissue. The amount of radiation is very small, and modern mammography equipment minimizes exposure …	"When considering mammogram safety, it's essential to weigh the benefits against the potential risks. Here's a breakdown: **Key Points:** * **Radiation Exposure:** * Mammograms use low-dose X-rays, so there is some radiation exposure. * However, the amount of radiation is considered very small, and the benefits of early cancer detection generally outweigh the risks. * Modern mammography equipment…
	What should I do to prepare for a mammogram?	Preparing for a mammogram is relatively straightforward, but there are a few key steps to help ensure the process goes smoothly and the results are as accurate as possible. Here's what you should do to prepare: ### **1. Schedule Your Mammogram Carefully** - **Timing**: Try to schedule your mammogram when your breasts are least likely to be tender, usually **one week after your period**. This can …	"Preparing for a mammogram can help ensure the process is as smooth and comfortable as possible. Here's a breakdown of key preparation steps: **Before Your Appointment:** * **Schedule Strategically:** * If you're still menstruating, try to schedule your mammogram for the week after your period. Breasts tend to be less tender during this time. * **Gather Your Records:** * If you're going to a new …
Birth Control	What are the different types of birth control?	There are several types of birth control methods available, each with different mechanisms, benefits, and considerations. Here's an overview of the main types: ### 1. **Hormonal Methods** These methods use hormones to prevent pregnancy by inhibiting ovulation (the release of an egg), thickening cervical mucus, or altering the uterine lining. - **Birth Control Pills**: Taken daily, containing synt…	"There are many different types of birth control, which can be broadly categorized as follows: **Hormonal Methods:** * **Birth Control Pills:** * These contain hormones (estrogen and/or progestin) that prevent ovulation. * There are ""combination pills"" and ""progestin-only pills."" * **Intrauterine Devices (IUDs):** * These are small, T-shaped devices inserted into the uterus. * Some IUDs relea…
	How do I choose the right birth control method for me?	Choosing the right birth control method is a personal decision that depends on various factors, including your health, lifestyle, preferences, and any future plans regarding pregnancy. Here are some key considerations to help guide your decision: ### 1. **Effectiveness** - **How effective is the method at preventing pregnancy?** Some methods are more effective than others. For instance, IUDs, imp…	"Choosing the right birth control method is a very personal decision, and it's essential to consider various factors. Here's a breakdown of what to think about: **Key Factors to Consider:** * **Your Health:** * Certain medical conditions can affect which birth control methods are safe for you. * Discuss your medical history with your healthcare provider. * **Your Lifestyle:** * How often do you h…
	Are there side effects associated with birth control?	Yes, there are potential side effects associated with many types of birth control. These side effects can vary depending on the method, how your body reacts to it, and whether it involves hormones. Here’s an overview of possible side effects for the different types of birth control: ### 1. **Hormonal Birth Control** Hormonal methods (pills, patch, ring, injections, implants, and IUDs) use synthet…	"Yes, like any medication, birth control can have side effects. These side effects vary depending on the type of birth control used. Here's a general overview: **Common Side Effects:** * **Changes in Menstrual Bleeding:** * This can include spotting between periods, lighter or heavier periods, or even no periods at all. * **Nausea:** * Especially common in the first few months of starting a new h…
	How effective are birth control methods at preventing pregnancy?	The effectiveness of birth control methods in preventing pregnancy can vary based on how consistently and correctly they are used. The typical-use failure rate reflects how well a method works when not always used correctly, while the perfect-use failure rate refers to the method's effectiveness when used perfectly (every time and as directed). Here’s a breakdown of the effectiveness of different…	"When discussing the effectiveness of birth control, it's important to differentiate between ""perfect use"" and ""typical use"": * **Perfect use:** This refers to how effective a method is when used exactly as directed, every single time. * **Typical use:** This reflects how people actually use the method, which may include occasional mistakes or inconsistent use. Here's a general overview of th…
	Do birth control methods protect against sexually transmitted infections (STIs)?	No, most birth control methods **do not** protect against sexually transmitted infections (STIs). However, there are some exceptions. Here's a breakdown of the protection that different birth control methods offer against STIs: ### Methods that **DO** Protect Against STIs: 1. **Condoms (Male and Female)** - **Effectiveness**: Condoms are the most effective method for preventing STIs. - **How they…	"It's very important to understand that most birth control methods primarily prevent pregnancy, not sexually transmitted infections (STIs). Here's a clear breakdown: **Methods That DO Protect Against STIs:** * **Condoms (Male and Female):** * These are the primary birth control methods that also provide significant protection against many STIs, including HIV. * They act as a barrier, preventing t…

## Sheet: OB Questions and Answers
Topic	Questions	ChatGPT answers	Google Gemini answers
Prenatal labs	What blood tests are done during pregnancy?	During pregnancy, several blood tests are performed to monitor the health of the mother and baby, detect potential risks, and ensure early interventions if needed. Here's a list of the common blood tests done during pregnancy: ### **First Trimester Blood Tests (8-12 Weeks)** 1. **Complete Blood Count (CBC)** - **Purpose:** Checks for anemia, infection, or clotting disorders. - **Key Indicators:**…	During pregnancy, a variety of blood tests are conducted to monitor the health of both the mother and the developing baby. These tests can be broadly categorized, and here's a breakdown of common ones: **Early Pregnancy (First Trimester):** * **Complete Blood Count (CBC):** * This test measures red blood cells, white blood cells, and platelets. It helps detect anemia and infections. * **Blood Typ…
	When are prenatal labs done during pregnancy?	Prenatal labs are done at different stages of pregnancy to monitor the health of both the mother and the baby. Here’s a general timeline: ### **First Trimester (Initial Prenatal Visit) – Around 8-12 Weeks** - **Complete Blood Count (CBC)** – Checks for anemia, infection, or clotting disorders. - **Blood Type and Rh Factor** – Determines compatibility with the baby’s blood. - **Rubella Immunity** …	Prenatal lab work is spread throughout the pregnancy, with certain tests being more relevant at specific trimesters. Here's a general timeline: **First Trimester (Weeks 1-12):** * **Initial Prenatal Panel:** * This is typically done at the first prenatal visit. It includes: * Complete blood count (CBC) * Blood type and Rh factor * Tests for infections (rubella, hepatitis B, syphilis, HIV) * Early…
	What do prenatal lab results mean?	Prenatal lab results provide important information about the health of both the mother and the baby. Here’s what they typically mean: ### **First Trimester Labs** - **Complete Blood Count (CBC)** - *Low Hemoglobin/Hematocrit:* Possible anemia, often due to iron deficiency. - *Low Platelet Count:* Could indicate clotting issues. - *High White Blood Cell Count:* Possible infection or stress respons…	Understanding prenatal lab results is crucial for ensuring a healthy pregnancy. Here's a breakdown of what some common prenatal lab results mean: **Key Areas and What They Indicate:** * **Complete Blood Count (CBC):** * This test provides information about your red blood cells, white blood cells, and platelets. * **Red blood cells:** Low levels can indicate anemia, which is common during pregnanc…
	Do I need to fast before prenatal blood work?	It depends on the specific prenatal blood tests being done. Here’s a breakdown: ### **Fasting Required** - **Glucose Tolerance Test (GTT) or Glucose Challenge Test (GCT) (24-28 weeks)** - *1-hour test:* No fasting required (but some providers may suggest avoiding high-sugar foods beforehand). - *3-hour test:* Requires fasting for at least **8-12 hours** before the test. ### **No Fasting Required*…	Whether or not you need to fast before prenatal blood work depends on the specific test being performed. Here's a breakdown: * **Routine Prenatal Panel:** * For most routine prenatal blood work, such as a complete blood count (CBC), blood type, Rh factor, and tests for infections, fasting is generally not required. * **Gestational Diabetes Screening:** * This is where fasting becomes important. *…
	What genetic screening tests are available during pregnancy?	Genetic screening tests during pregnancy help assess the risk of certain genetic conditions in the baby. They are optional and vary based on individual risk factors, family history, and personal preferences. Here’s an overview: ### **First Trimester Genetic Screening (10-13 Weeks)** 1. **First-Trimester Screen (FTS)** - **Blood Test:** Measures pregnancy-associated plasma protein-A (PAPP-A) and h…	During pregnancy, several genetic screening tests are available to assess the risk of certain genetic conditions in the developing baby. These tests can be broadly categorized into screening tests and diagnostic tests. Here's a breakdown: **Screening Tests:** * **First-Trimester Screening:** * This combines a blood test with a nuchal translucency ultrasound (measuring the fluid at the back of the…
Extended carrier screen	What is extended carrier screening?	Extended carrier screening (ECS) is a genetic test that evaluates a person's risk of passing on inherited genetic conditions to their children. Unlike traditional carrier screening, which typically focuses on specific conditions based on ethnicity or family history, ECS examines a broad panel of genes for multiple recessive and X-linked disorders, regardless of ancestry. ### **Who Should Consider…	Extended carrier screening (ECS) is a type of genetic testing that aims to determine if an individual carries genes for certain inherited disorders. Here's a breakdown of what it entails: * **Purpose:** * The primary goal is to assess the risk of passing on genetic conditions to offspring. * It's particularly relevant for individuals planning a pregnancy or who are already pregnant. * **What it s…
	Who should get extended carrier screening?	Extended carrier screening (ECS) is recommended for: ### **1. Couples Planning to Conceive** - ECS helps identify potential genetic risks before pregnancy, allowing for informed reproductive decisions. ### **2. Individuals with Unknown or Mixed Ancestry** - Traditional carrier screening is often based on ethnicity-specific risks, but ECS provides a broader approach for those with diverse backgrou…	Essentially, extended carrier screening is valuable for anyone considering having children. Here's a breakdown of who should consider it: * **Individuals planning a pregnancy:** * This is the ideal time to undergo screening, as it allows for the most comprehensive reproductive options. * **Individuals currently pregnant:** * While ideal before pregnancy, screening can still provide valuable infor…
	What diseases does extended carrier screening test for?	Extended carrier screening (ECS) tests for a broad range of inherited genetic conditions, typically including **recessive** and **X-linked** disorders. The exact conditions tested depend on the specific panel used by the laboratory, but common categories include: ### **1. Common Recessive Disorders (Affect Both Genders)** These conditions occur when both parents carry a mutation in the same gene.…	Extended carrier screening goes beyond traditional carrier screening by testing for a much wider range of genetic disorders. While the exact number of conditions can vary depending on the specific test, here are some of the common categories and specific diseases that are often included: **Commonly Screened Conditions:** * **Cystic Fibrosis (CF):** * A disorder that affects the lungs and digestiv…
	How accurate is extended carrier screening?	### **Accuracy of Extended Carrier Screening (ECS)** ECS is highly accurate but has some limitations. The accuracy depends on several factors, including the **method of genetic testing**, the **specific condition being tested**, and **individual genetic variations**. ### **1. Sensitivity & Detection Rate** - Most ECS panels use **next-generation sequencing (NGS)**, which detects **over 95% of dis…	The accuracy of extended carrier screening is generally considered high, but it's important to understand the nuances of what "accurate" means in this context. Here's a breakdown: **Key Aspects of Accuracy:** * **Detection of Genetic Variants:** * ECS is very effective at detecting specific genetic variants (mutations) that are known to be associated with certain diseases. * Laboratories use soph…
	How much does extended carrier screening cost, and is it covered by insurance?	### **Cost of Extended Carrier Screening (ECS)** The cost of ECS can vary widely depending on several factors, such as the laboratory, the specific test panel selected, and whether the test is done through a healthcare provider or as a direct-to-consumer service. On average: - **Typical cost**: Between **$200 and $800** for a standard panel. - **Expanded panels**: May cost **$1,000 or more**, esp…	The cost of extended carrier screening and its insurance coverage can vary significantly depending on several factors, including: * **The specific laboratory performing the test:** Different labs have different pricing structures. * **The extent of the screening panel:** More comprehensive panels tend to be more expensive. * **Your insurance plan:** Coverage and out-of-pocket costs will depend on…
Treatments for nausea and vomiting in pregnancy	What are the most effective treatments for nausea and vomiting during pregnancy?	Nausea and vomiting during pregnancy, commonly known as **morning sickness**, affect many women, especially in the first trimester. Here are the most effective treatments: ### 1. **Dietary Changes:** - **Eat small, frequent meals**: Eating every 1–2 hours can prevent an empty stomach, which might trigger nausea. - **Avoid fatty, spicy, or greasy foods**: These can exacerbate symptoms. - **Ginger*…	Nausea and vomiting during pregnancy, often referred to as "morning sickness," can range from mild to severe. Here's a breakdown of effective treatments, ranging from lifestyle changes to medical interventions: **Lifestyle and Dietary Changes:** * **Small, Frequent Meals:** * Eating smaller meals more often can help prevent an empty stomach, which can exacerbate nausea. * **Bland Foods:** * Opt f…
	Are there any natural remedies that can help alleviate morning sickness?	Yes, there are several natural remedies that may help alleviate morning sickness during pregnancy. Here are some commonly recommended options: ### 1. **Ginger:** - **Ginger** is widely recognized for its ability to reduce nausea and vomiting. It contains compounds that can help soothe the digestive system. You can consume ginger in various forms: - Ginger tea - Ginger ale (preferably made with re…	It's true that many women find relief from morning sickness through natural remedies. Here are some of the most commonly recommended and potentially effective options: **Dietary Adjustments:** * **Ginger:** * This is a classic remedy. Ginger has natural anti-nausea properties. You can try: * Ginger tea: Steep fresh ginger root in hot water. * Ginger ale: Make sure it contains real ginger. * Ginge…
	Is it safe to use over-the-counter anti-nausea medications during pregnancy?	The safety of **over-the-counter (OTC) anti-nausea medications** during pregnancy depends on the specific medication and how far along you are in your pregnancy. It's important to always consult your healthcare provider before using any medication during pregnancy, even if it's available over-the-counter. Here's an overview of some commonly used OTC anti-nausea medications: ### 1. **Doxylamine (U…	Navigating medication during pregnancy can be tricky, and it's always best to err on the side of caution. Here's a breakdown of over-the-counter anti-nausea medications and their safety during pregnancy: **Generally Considered Safe (with doctor's approval):** * **Vitamin B6 (Pyridoxine):** * This is often recommended as a first-line treatment for morning sickness. It's generally considered safe. …
	When should I seek medical attention for nausea and vomiting during pregnancy?	Nausea and vomiting during pregnancy (morning sickness) are common, but there are certain situations where you should seek medical attention. While mild to moderate symptoms are generally not a cause for concern, severe or persistent nausea and vomiting can lead to complications that may require medical intervention. ### When to Seek Medical Attention: #### 1. **Severe Vomiting or Inability to Ke…	While mild nausea and vomiting are common during pregnancy, it's essential to recognize when they become severe enough to warrant medical attention. Here's a guide on when to seek help: **Signs that you should contact your healthcare provider:** * **Severe or Persistent Vomiting:** * Vomiting multiple times a day (e.g., three to four times or more) or being unable to keep down any food or liquids…
	Can lifestyle changes help manage morning sickness?	Yes, lifestyle changes can significantly help manage morning sickness and alleviate the symptoms of nausea and vomiting during pregnancy. While morning sickness is often unavoidable, certain adjustments to your routine, diet, and environment can make a big difference in reducing symptoms. Here are several lifestyle changes that may help: ### 1. **Eat Small, Frequent Meals** - **Why it helps**: An…	Yes, lifestyle changes can significantly help manage morning sickness. While they may not eliminate it entirely, they can often reduce the severity and frequency of symptoms. Here's how: **Dietary Adjustments:** * **Frequent, Small Meals:** * This helps maintain stable blood sugar levels, preventing an empty stomach, which can worsen nausea. * **Bland Foods:** * Opt for easily digestible foods li…
Gestational diabetes	What is gestational diabetes?	Gestational diabetes is a form of diabetes that develops during pregnancy, usually around the 24th to 28th week. It occurs when the body cannot produce enough insulin to meet the increased needs during pregnancy, leading to elevated blood sugar levels. While gestational diabetes typically resolves after childbirth, it increases the risk of developing type 2 diabetes later in life for both the mot…	Gestational diabetes is a type of diabetes that develops during pregnancy. Here's a breakdown of what it entails: * **What it is:** * It's a condition where a woman without previously diagnosed diabetes develops high blood sugar levels during pregnancy. * This occurs because the hormones produced by the placenta can interfere with the body's ability to use insulin effectively, leading to insulin …
	What causes gestational diabetes?	Gestational diabetes is caused by hormonal changes that occur during pregnancy, which affect how the body uses insulin. During pregnancy, the placenta produces hormones that help the baby develop, but these hormones can also make the body's cells less responsive to insulin (a condition known as insulin resistance). Insulin is needed to help cells absorb glucose (sugar) from the bloodstream. As th…	The primary cause of gestational diabetes revolves around hormonal changes during pregnancy, specifically the role of the placenta. Here's a more detailed explanation: * **Insulin Resistance:** * The placenta, which provides nutrients to the growing baby, produces hormones like estrogen, cortisol, and human placental lactogen. These hormones can interfere with the mother's insulin, a hormone that…
	How is gestational diabetes diagnosed?	Gestational diabetes is typically diagnosed through blood tests that measure blood sugar levels. The most common approach is a two-step screening process: ### 1. **Glucose Challenge Test (Screening Test)**: - **When**: This test is usually done between the 24th and 28th week of pregnancy. - **Procedure**: You will be asked to drink a sugary solution containing 50 grams of glucose. After one hour,…	Gestational diabetes is typically diagnosed through specific blood tests conducted during pregnancy. Here's a breakdown of the common diagnostic process: **Typical Screening Timeline:** * Most healthcare providers screen pregnant women for gestational diabetes between 24 and 28 weeks of gestation. * However, if you have risk factors for gestational diabetes, your doctor may screen you earlier in …
	What are the risks associated with gestational diabetes?	Gestational diabetes, if not well-managed, can pose risks to both the mother and the baby. These risks can vary depending on how well blood sugar levels are controlled during pregnancy. Here are some potential risks: ### **Risks to the Mother:** 1. **High Blood Pressure and Preeclampsia**: - Gestational diabetes increases the risk of developing high blood pressure and preeclampsia, a serious preg…	Gestational diabetes can present a number of risks for both the mother and the baby. Here's a breakdown: **Risks for the Baby:** * **Macrosomia (Excessive Birth Weight):** * High blood sugar in the mother can cause the baby to grow larger than normal, which can lead to complications during delivery. * **Premature Birth:** * Gestational diabetes can increase the risk of early labor and delivery. *…
	How is gestational diabetes treated?	Gestational diabetes can usually be managed effectively with lifestyle changes and, if necessary, medication. The goal is to keep blood sugar levels within a healthy range to ensure the health of both the mother and the baby. Treatment typically includes the following: ### 1. **Dietary Modifications**: - **Balanced Diet**: Eating a healthy, balanced diet is key to managing gestational diabetes. T…	Managing gestational diabetes focuses on maintaining healthy blood sugar levels to protect both the mother and the baby. Here's a breakdown of common treatment approaches: **1. Lifestyle Modifications:** * **Diet:** * A healthy, balanced diet is crucial. This typically involves: * Controlling carbohydrate intake. * Eating frequent, small meals. * Focusing on whole grains, fruits, vegetables, and …
Trial of labor after cesarean section	What is a trial of labor after cesarean (TOLAC), and how does it differ from a vaginal birth after cesarean (VBAC)?	A **Trial of Labor After Cesarean (TOLAC)** refers to the attempt to deliver a baby vaginally after a previous cesarean section (C-section). During a TOLAC, the healthcare team assesses whether vaginal delivery is possible, but there is no guarantee that the attempt will be successful. It's essentially a process where the labor is monitored to determine if it’s safe to proceed with vaginal delive…	Understanding the difference between TOLAC and VBAC is important for anyone who has had a previous cesarean birth. Here's a breakdown: * **TOLAC (Trial of Labor After Cesarean):** * This refers to the attempt to have a vaginal birth after a previous cesarean delivery. Essentially, it means going into labor with the intention of delivering vaginally. * TOLAC is the process of laboring. It doesn't …
	Am I a candidate for TOLAC?	Whether you're a candidate for a **Trial of Labor After Cesarean (TOLAC)** depends on several factors related to your previous C-section and current pregnancy. Here are some general criteria that can help determine if you're a good candidate: ### **Factors that may make you a candidate for TOLAC:** 1. **Previous Cesarean with a low transverse incision:** This is the most common type of incision a…	Determining whether you're a candidate for TOLAC (Trial of Labor After Cesarean) is a personalized assessment that must be conducted by your healthcare provider. I cannot give medical advice, and therefore cannot tell you if you are a candidate. However, I can provide you with the general factors that healthcare providers consider: **Key Factors Considered:** * **Type of Previous Uterine Incision…
	What are the risks associated with TOLAC?	While **Trial of Labor After Cesarean (TOLAC)** can be a safe option for many women, there are risks involved. These risks are often related to the potential for complications during labor, especially because of the previous cesarean section. The main risks associated with TOLAC include: ### 1. **Uterine Rupture** - **What it is:** The most significant and serious risk is uterine rupture, where t…	When considering a Trial of Labor After Cesarean (TOLAC), it's essential to understand the potential risks involved. Here's a breakdown of the key risks: * **Uterine Rupture:** * This is the most serious risk. It involves the tearing of the uterine scar from the previous cesarean. * While rare, it can have severe consequences for both the mother and the baby. * Factors that can increase the risk …
	How can I increase the chances of a successful VBAC?	If you’re aiming for a **Vaginal Birth After Cesarean (VBAC)**, there are several factors and strategies that can help increase the likelihood of a successful outcome. While some factors are beyond your control, making the right choices in preparation for labor can improve your chances of having a safe and successful VBAC. ### 1. **Choose the Right Healthcare Provider and Birth Setting** - **Expe…	Increasing the chances of a successful VBAC involves a combination of careful planning, informed decision-making, and proactive steps throughout your pregnancy. Here's a breakdown of key strategies: **1. Careful Selection and Planning:** * **Consult with a Supportive Healthcare Provider:** * Finding a doctor or midwife who is experienced and supportive of VBAC is crucial. * Discuss your medical h…
	What should I discuss with my healthcare provider when considering TOLAC?	When considering a **Trial of Labor After Cesarean (TOLAC)**, it’s important to have a detailed and open conversation with your healthcare provider. This discussion will help you understand the risks, benefits, and options available to you based on your specific circumstances. Here’s a list of key topics to cover: ### 1. **Your Previous C-Section** - **Type of incision:** Ask about the type of in…	When considering a TOLAC, open and thorough communication with your healthcare provider is paramount. Here's a breakdown of the key topics you should discuss: **1. Medical History:** * **Previous Cesarean Details:** * Type of uterine incision (crucial for assessing risk). * Reason for the previous cesarean. * Any complications during or after the previous cesarean. * Obtain your previous medical …
